# Supplementary material for: Development of the 99mTc-Labelled SST2 Antagonist TECANT-1 for a First-in-Man Multicentre Clinical Study
Source: Pharmaceutics. 2023 Mar 9;15(3):885. doi: 10.3390/pharmaceutics15030885 (PMC10053408; doi:10.3390/pharmaceutics15030885)
Supplement: Supplementary file 1 [file pharmaceutics-15-00885-s001.zip]

Archive with 1 entries (1 files):
- pharmaceutics-2202640-supplementary.pdf
